# Supplementary material for: Bayesian evidence synthesis to estimate subnational TB incidence: An application in Brazil
Source: Epidemics. Author manuscript; Available in PMC 2021 Jul 2. (PMC8252152; doi:10.1016/j.epidem.2021.100443)
Supplement: 1 [file NIHMS1715755-supplement-1.zip]

Archive with 11 entries (11 files):
- Chitwood_COI.pdf
- COI form DAS.pdf
- COI form dmp.pdf
- COI form GDMS.pdf
- COI form_mc.pdf
- COI form_mr.pdf
- COI form_MS.pdf
- COI form_nam.pdf
- COI form_PB.pdf
- COI form_pg.pdf
- COI form_tc.pdf
